# Supplementary material for: Chemokine expression in peripheral tissues from the Monosodium Iodoacetate model of chronic joint pain
Source: Mol Pain. 2013 Nov 8;9:57. doi: 10.1186/1744-8069-9-57 (PMC3835139; doi:10.1186/1744-8069-9-57)
Supplement: Additional file 1: Table S1 — FC values for all inflammatory mediators measured in Cartilage, Subchondral bone and fat pad at both day 3 and 14. [file 1744-8069-9-57-S1.xlsx]

## Sheet: Sheet1
Gene	DAY 3						DAY 14
	Cartilage		Subchondral bone		Fat pad		Cartilage		Subchondral bone		Fat pad
	FC	Adj p value	FC	Adj p value	FC	Adj p value	FC	Adj p value	FC	Adj p value	FC	Adj p value
Actb.Rn00667869_m1	1.66835	0.00611672	1.1757	0.174171	0.985505	0.916687	1.29169	0.287826	1.2197	0.672913	0.97723	0.78987
Aif1.Rn00567906_g1	3.58106	0.0145762	1.8647	0.0497635	0.822889	0.57244	1.21872	0.485571	1.0703	0.818817	1.14531	0.824358
Alox15.Rn00696151_m1	0.73995	0.226131	0.5692	0.40946	0.166676	0.0571977	0.51497	0.344253	0.6875	0.715827	0.35761	0.300973
Alox5.Rn00563172_m1	2.21812	0.190678	1.1237	0.809878	0.246811	0.0144702	0.7058	0.408275	0.8528	0.715827	0.55613	0.317226
Areg.Rn00567471_m1	2.99045	0.165853	1.1168	0.845499	7.04092	0.0392168	8.07681	0.125296	0.65	0.775927	3.84077	0.227358
Artn.Rn01761472_g1	2.50653	0.0665358	2.4329	0.208028	2.30104	0.0679956	4.09886	0.0318544	1.7599	0.715827	1.35912	0.300973
Bdnf.Rn01484928_m1	1.48437	0.31908	4.821	0.211646	0.213398	0.221723	2.77042	0.307283	1.5472	0.775927	26.1427	0.0784335
Btc.Rn00673281_m1	2.36718	0.643683	0.4368	0.642735	0.26958	0.0583806	0.4749	0.363818	ND	ND	0.276699	0.304723
C3.Rn00566466_m1	2.30167	0.190678	1.0113	0.970374	0.233053	0.0144702	0.41405	0.121469	0.7828	0.715827	0.7725	0.772004
C5.Rn01436156_m1	2.00996	0.568562	1.7483	0.694713	0.414819	0.183173	0.26332	0.408275	ND	ND	0.61141	0.811504
Ccl1.Rn01752376_m1	1.92257	0.301873	ND	ND	0.386277	0.344526	ND	ND	ND	ND	10.126	0.289026
Ccl11.Rn00569995_m1	0.08694	0.182759	0.448	0.543264	0.052996	0.0144702	0.20518	0.437524	0.282	0.337646	0.10505	0.0784335
Ccl12.Rn01464638_m1	13.8796	0.0293369	1.26462	ND	1.85938	ND	5.04242	ND	0.958365	ND	0.890975	0.824358
Ccl17.Rn00589290_m1	2.88842	0.205505	5.6884	0.0497635	0.243846	0.0154212	10.4882	0.0422157	2.9329	0.715827	0.45488	0.573259
Ccl19.Rn01439563_m1	0.21383	0.411561	0.7915	0.845499	0.152303	0.0150194	ND	ND	0.5628	0.719616	0.20325	0.265801
Ccl2.Rn00580555_m1	5.82004	0.134595	2.9182	0.174171	1.21297	0.572956	21.8373	0.00818542	3.6612	0.216655	1.71815	0.498215
Ccl20.Rn00570287_m1	0.73386	0.693876	ND	ND	1.34868	0.897458	ND	ND	ND	ND	ND	ND
Ccl21b.Rn01764651_g1	20.7454	0.146284	2.307	0.80358	0.977433	0.987159	0.26562	0.491259	1.3277	0.845957	3.9357	0.227358
Ccl22.Rn01536591_m1	1.25799	0.301873	1.5964	0.346294	0.332444	0.163841	5.6992	0.0303644	6.3253	0.216655	1.04155	0.971332
Ccl24.Rn01481451_m1	2.5039	0.0782249	1.1672	0.845499	0.079002	0.053894	0.50713	0.268966	1.7098	0.744398	0.09223	0.0784335
Ccl25.Rn01403351_m1	0.36839	0.374696	ND	ND	1.69185	0.561436	ND	ND	ND	ND	ND	ND
Ccl26.Rn01481484_m1	ND	ND	ND	ND	ND	ND	ND	ND	ND	ND	ND	ND
Ccl27.Rn01437037_m1	0.98017	0.971018	ND	ND	0.889287	0.916687	ND	ND	ND	ND	0.26782	0.250958
Ccl28.Rn00586715_m1	ND	ND	ND	ND	ND	ND	ND	ND	ND	ND	ND	ND
Ccl3.Rn00564660_m1	2.88834	0.226131	2.1673	0.0632308	2.34531	0.493282	0.78267	0.516911	1.0017	0.999273	0.81261	0.811504
Ccl4.Rn00587826_m1	2.8518	0.0692787	1.6446	0.381378	0.559417	0.239142	1.84321	0.18389	1.5807	0.719616	1.17111	0.842847
Ccl5.Rn00579590_m1	3.93364	0.0187488	2.5905	0.174171	1.46358	0.424083	0.42957	0.0271867	1.5404	0.715827	0.69023	0.572176
Ccl6.Rn01456402_g1	2.67246	0.0299403	1.2604	0.419436	0.726088	0.453433	0.30193	0.0720486	1.0996	0.80268	0.53936	0.300973
Ccl7.Rn01467286_m1	5.75583	0.117544	4.6812	0.174171	1.38482	0.426608	25.4992	0.0422157	7.1805	0.715827	1.53513	0.498215
Ccl9.Rn01471276_m1	3.40698	0.0723384	2.3655	0.0497635	0.978751	0.947458	16.9673	0.00276671	10.8341	0.0489775	2.69798	0.227358
Csf1.Rn00576849_m1	1.42854	0.117544	1.1352	0.321589	0.509107	0.0310031	2.25949	0.00818542	1.6988	0.337646	0.54708	0.227358
Csf2.Rn01456851_m1	ND	ND	ND	ND	0.552049	0.417835	ND	ND	ND	ND	1.12875	0.94454
Csf3.Rn00567344_m1	1.12272	0.92991	ND	ND	4.1444	0.19425	ND	ND	ND	ND	0.47894	0.772004
Cx3cl1.Rn00593186_m1	0.4011	0.0293556	1.1324	0.683852	0.249968	0.042777	0.33575	0.0469724	1.2425	0.715827	0.7672	0.589983
Cxcl1.Rn00578225_m1	4.8555	0.117544	0.679	0.80358	1.39325	0.417835	1.26697	0.782146	ND	ND	1.22978	0.842847
Cxcl10.Rn00594648_m1	1.75751	0.374696	1.6703	0.174171	0.706976	0.499452	5.01682	0.0520097	0.8777	0.951457	1.34787	0.832951
Cxcl11.Rn00788262_g1	0.73773	0.726214	4.2741	0.346294	0.645964	0.415761	1.43571	0.661944	1.3009	0.888778	0.907	0.958548
Cxcl12.Rn00573260_m1	1.75761	0.117544	1.3311	0.0497635	0.28509	0.0144702	0.22091	0.015813	0.8847	0.835068	0.65749	0.317226
Cxcl13.Rn01450028_m1	3.66228	0.301873	1.6675	0.600553	0.672359	0.772129	6.6475	0.197011	1.492	0.721872	0.46786	0.289026
Cxcl14.Rn01441840_m1	0.93569	0.699764	0.9882	0.937472	0.734417	0.493282	0.23216	0.00142146	0.6111	0.485307	0.83796	0.772004
Cxcl16.Rn01496393_m1	1.40443	0.165853	1.7289	0.0497635	0.673789	0.0874202	2.20198	0.00996376	1.5195	0.715827	1.29486	0.326309
Cxcl17.Rn01764053_m1	2.29254	0.266126	1.5338	0.507848	1.88504	0.585122	0.35727	0.361734	0.4297	0.715827	ND	ND
Cxcl2.Rn00586403_m1	3.4532	0.411561	ND	ND	0.929956	0.953538	3.76533	0.344253	ND	ND	0.2842	0.535594
Cxcl3.Rn00593435_m1	ND	ND	ND	ND	ND	ND	ND	ND	ND	ND	ND	ND
Cxcl6.Rn00573587_g1	2.33733	0.350539	0.9746	0.937472	4.91552	0.0253395	0.69363	0.596849	0.9853	0.98388	2.92164	0.250958
Cxcl9.Rn00595504_m1	1.34314	0.428473	1.5523	0.35713	0.644815	0.19425	0.83141	0.736855	0.9123	0.923858	0.59765	0.573259
Ebi3.Rn01527778_m1	2.16429	0.226131	1.0617	0.845499	0.919597	0.845329	0.94458	0.91723	1.4437	0.715827	3.94775	0.257859
Edn1.Rn00561129_m1	1.26732	0.661109	2.4702	0.29569	0.952829	0.916687	13.7281	0.101258	1.2866	0.715827	0.79617	0.620626
Ereg.Rn00572454_m1	8.23256	0.190678	1.1055	0.937472	10.1078	0.173833	0.26802	0.363818	ND	ND	ND	ND
Fgf7.Rn00573319_m1	2.01223	0.134595	2.0173	0.174171	0.972666	0.923276	0.55625	0.272643	1.4704	0.715827	0.60762	0.535594
Gapdh.Rn99999916_s1	1.1843	0.565147	1.1066	0.546488	1.67425	0.0154212	1.01289	0.944465	0.9391	0.719616	0.84406	0.289026
Hbegf.Rn00564075_m1	0.38057	0.165853	0.7538	0.390312	0.189851	0.150657	0.90984	0.907002	0.6261	0.715827	0.79584	0.78987
Hprt1.Rn01527840_m1	1.78158	0.134595	1.1401	0.600553	0.729595	0.452489	0.537953	ND	1.17326	ND	0.727966	ND
Ifng.Rn00594078_m1	ND	ND	ND	ND	0.367536	0.433551	ND	ND	ND	ND	ND	ND
Il10.Rn01644839_m1	2.16476	0.391616	0.7777	0.74284	0.879472	0.772129	ND	ND	0.7731	0.715827	0.43711	0.531609
Il11.Rn00591721_m1	1.53279	0.634515	0.4189	0.2265	3.77189	0.0815312	6.84471	0.0790799	2.6127	0.715827	0.86414	0.949215
Il12a.Rn00584538_m1	0.92473	0.730125	0.6832	0.174171	0.426037	0.320048	0.52592	0.0422157	0.9446	0.775927	0.51639	0.405028
Il12b.Rn00575112_m1	13.9012	0.146284	5.4257	0.188011	0.343133	0.183173	ND	ND	ND	ND	0.4093	0.393299
Il13.Rn00587615_m1	ND	ND	ND	ND	0.257556	0.081523	ND	ND	ND	ND	1.13289	0.958548
Il15.Rn00689964_m1	1.48453	0.301873	0.7205	0.431616	0.230169	0.0144702	1.11259	0.782146	0.5462	0.747079	0.51922	0.300973
Il16.Rn01477722_m1	0.14308	0.0287233	0.9302	0.845499	0.915319	0.678069	0.09039	0.00690327	0.6659	0.715827	1.04905	0.832951
Il18.Rn01422083_m1	3.21751	0.0782249	1.6571	0.174171	0.945383	0.897458	3.01288	0.0748643	1.4313	0.715827	1.30089	0.34219
Il19.Rn01490483_m1	0.84699	0.693876	ND	ND	1.23585	0.929325	0.45306	0.103241	ND	ND	ND	ND
Il1a.Rn00566700_m1	0.73964	0.693651	1.1334	0.896247	0.04278	0.0957549	1.78864	0.661944	1.903	0.715827	2.75569	0.597248
Il1b.Rn00580432_m1	2.32719	0.146284	1.0762	0.896247	1.35323	0.417835	0.93192	0.907002	1.735	0.715827	1.38699	0.705947
Il2.Rn99999181_m1	2.61609	0.411561	ND	ND	0.606419	0.772129	ND	ND	ND	ND	0.33111	0.437148
Il20.Rn01483978_m1	2.07258	0.532151	ND	ND	0.585783	0.683016	0.36567	0.355768	ND	ND	0.49299	0.531609
Il21.Rn01755623_m1	ND	ND	ND	ND	0.271746	0.284251	ND	ND	ND	ND	0.49755	0.572176
Il23a.Rn00590334_g1	0.68214	0.392448	0.7452	0.381378	0.280085	0.0144702	0.7192	0.462985	1.3037	0.898429	0.47619	0.309436
Il24.Rn00591159_m1	ND	ND	ND	ND	ND	ND	ND	ND	ND	ND	ND	ND
Il27.Rn01510484_m1	2.86425	0.372254	1.9214	0.694152	1.03232	0.964982	0.8116	0.736855	0.2908	0.715827	0.77427	0.719309
Il3.Rn00580435_m1	ND	ND	ND	ND	ND	ND	ND	ND	ND	ND	3.98665	0.458794
Il33.Rn01759837_m1	0.63181	0.423265	0.7031	0.431616	0.528939	0.0591726	0.9449	0.944465	0.3245	0.216655	0.31091	0.227358
Il4.Rn01456866_m1	ND	ND	ND	ND	ND	ND	ND	ND	ND	ND	ND	ND
Il5.Rn01459975_m1	1.20019	0.863136	ND	ND	0.072835	0.0583806	ND	ND	ND	ND	1.50009	0.772004
Il6.Rn00561420_m1	3.04791	0.134595	3.4737	0.399012	1.22792	0.6642	1.64247	0.363818	0.1685	0.216655	1.56711	0.535594
Il7.Rn00681900_m1	1.77204	0.165853	1.0437	0.845499	0.709569	0.563478	2.11431	0.245774	1.3004	0.747079	1.83417	0.616046
Il9.Rn01448718_m1	ND	ND	ND	ND	ND	ND	ND	ND	ND	ND	ND	ND
Kitlg.Rn00442977_m1	2.35142	ND	1.20961	ND	0.593654	ND	0.81679	ND	2.23336	ND	0.421102	ND
Lif.Rn00573491_g1	1.66546	0.108939	1.1689	0.751829	2.11249	0.0957549	3.57415	ND	3.5968	0.0946696	0.602915	ND
LOC301289.Rn01757168_m1	ND	ND	ND	ND	ND	ND	ND	ND	ND	ND	ND	ND
Lta4h.Rn01503878_m1	2.39329	0.0782249	1.247	0.419436	0.876233	0.484725	0.54169	0.0318544	0.7933	0.715827	0.96122	0.949215
Mif.Rn00821234_g1	0.73047	0.421831	1.0386	0.813836	1.28218	0.344526	0.46322	0.0575536	0.848	0.715827	0.60848	0.0784335
Ngf.Rn01533872_m1	0.86321	0.698197	1.3198	0.315062	1.90456	0.0757221	4.45207	0.0655496	1.0155	0.98388	1.12007	0.837955
Nos2.Rn00561646_m1	2.17006	0.114001	1.2713	0.533038	5.03093	0.0475257	11.4739	0.00213409	1.9114	0.715827	10.5882	0.284508
Nrg1.Rn00580917_m1	1.93291	0.648204	ND	ND	3.88846	0.402783	ND	ND	ND	ND	1.29499	ND
Nrg1.Rn01482165_m1	2.47095	ND	1.12911	ND	7.3625	0.173833	0.920903	ND	1.1118	ND	1.9325	ND
Pf4.Rn01768298_g1	2.46745	0.165853	1.3546	0.381378	0.432134	0.058866	0.66785	0.344253	0.7988	0.715827	0.66565	0.498215
Ppbp.Rn00596603_g1	1.8063	0.421831	1.3619	0.188011	0.117098	0.183263	0.53991	0.361734	0.7287	0.337646	0.19562	0.317226
Prok2.Rn01421308_m1	3.11006	0.165853	1.5334	0.419436	1.69708	0.683016	0.369743	ND	0.84158	ND	0.303481	ND
Ptges.Rn00572047_m1	1.19696	0.629173	1.3523	0.80358	0.471671	0.0448171	5.75222	0.0019011	1.4879	0.715827	0.93579	0.943402
Ptgs2.Rn01483828_m1	0.584	0.357561	1.0232	0.884194	1.72128	0.296446	0.91268	0.87432	1.3595	0.715827	0.7937	0.772004
Tnf.Rn99999017_m1	2.67229	0.124726	1.831	0.196307	0.560261	0.163841	1.66794	0.125296	1.4887	0.715827	0.67166	0.227358
Txlna.Rn01516136_m1	0.98462	0.905827	0.8232	0.419436	0.977324	0.916687	0.78007	0.344253	1.0699	0.802832	0.97652	0.958548
X18S.Hs99999901_s1	0.50612	0.114001	0.7687	0.174171	0.606067	0.0379024	0.76433	0.125296	0.873	0.715827	1.21235	0.300973
Xcl1.Rn00592605_m1	4.37894	0.00150224	2.2726	0.600553	1.33259	0.453433	3.0703	0.196797	0.7504	0.715827	1.18626	0.920583
